# Supplementary material for: Formulation and evaluation of therapeutic antimicrobial citrus and Manuka honey creams with aloe vera, mint essential oil, and Indian costus
Source: Sci Rep. 2025 Mar 3;15:7477. doi: 10.1038/s41598-025-90072-6 (PMC11876691; doi:10.1038/s41598-025-90072-6)
Supplement: Supplementary file 1 — Supplementary Material 1 [file 41598_2025_90072_MOESM1_ESM.xlsx]

## Sheet: Sheet1
Table S1. The antimicrobial effects of different cream formulations against pathogenic bacterial and fungal strains using disk diffusion assay. The values represent the means of three independent replicates of the inhibition zone diameter (mm).
Bacteria/Cream	C1	C2	C3	C4	C5	C6	C7	C8	CA	CB	CC	CD	CE	CF	CG	CH	Positive control	negative control
Bacillus cereus	19	14	---	13	14	28	---	13	---	---	---	14	12	9	13	---	20	---
pseudomonas aeruginosa	13	12	12	14	20	12	23	21	12	19	17	---	---	---	14	---	14	---
Salmonella enterica	12	13	14	17	14	18	--	17	17	14	20	24	---	---	13	12	18	---
klebsiella pneumoniae	12	---	13	18	9	9	10	12	---	---	---	---	---	---	---	---	17	---
Micrococcus Luteus	18	14	16	14	18	17	---	14	---	---	---	14	---	---	---	----	20	---
MRSA	16	24	---	---	---	---	12	---	---	---	---	---	---	---	---	---	20	---
E.coli 0157	12	---	---	12	11	11	---	13	---	---	---	---	15	---	---	---	18	---
Listeria monocytogenes	12	14	---	19	12	16	---	10	---	---	16	---	---	10	12	---	22	---
Staphylococcus aureus	---	---	---	27	26	12	20	22.5	---	---	---	---	---	---	---	---	20	---
Candida albicans	---	18	---	11	12.5	---	14	18	---	---	---	14	---	---	17	---	---	---
Aspergillus niger	---	---	---	---	---	---	---	---	---	---	---	---	---	---	---	---	---	---
